# Supplementary material for: The Experimental and Modeling Study on the Effect of Ethane in Helium-Rich Natural Gas on the Thermodynamic Equilibrium of Hydrate Formation in the Presence of Tetrahydrofuran
Source: Molecules. 2025 May 9;30(10):2109. doi: 10.3390/molecules30102109 (PMC12114356; doi:10.3390/molecules30102109)
Supplement: Supplementary file 1 [file molecules-30-02109-s001.zip]

Archive with 1 entries (1 files):
- molecules-3579298-supplementary.pdf
